# Supplementary material for: Assessing the Quality of Solvent-Assisted Lipid Bilayers Formed at Different Phases and Aqueous Buffer Media: A QCM-D Study
Source: Sensors (Basel). 2024 Sep 20;24(18):6093. doi: 10.3390/s24186093 (PMC11435612; doi:10.3390/s24186093)
Supplement: Supplementary file 1 [file sensors-24-06093-s001.zip]

Archive with 1 entries (1 files):
- sensors-3194222-supplementary.pdf
